# Supplementary material for: Deodorization of Tuna Peptides by Hydrogen Peroxide Oxidation
Source: Molecules. 2026 Feb 20;31(4):726. doi: 10.3390/molecules31040726 (PMC12942699; doi:10.3390/molecules31040726)
Supplement: Supplementary file 1 [file molecules-31-00726-s001.zip]

Archive with 1 entries (1 files):
- molecules-4036929-supplementary.pdf
